# Supplementary material for: TLR1, 2, 4, 6 and 9 Variants Associated with Tuberculosis Susceptibility: A Systematic Review and Meta-Analysis
Source: PLoS One. 2015 Oct 2;10(10):e0139711. doi: 10.1371/journal.pone.0139711 (PMC4592262; doi:10.1371/journal.pone.0139711)
Supplement: S1 File — Complete R-script for the meta-analysis of all models, plots, publication bias and sensitivity analysis. (R) [file pone.0139711.s004.R]

library (metafor)
library (diagram)
library(HardyWeinberg)
library (rmeta)
test = read.table(".txt", header = TRUE)
k=dim(test)[1]


#############   Functions  ##########################################################################################
#heterogeneity
heterogeneity <- function(n1h,n2h,ah,ch) {
  
  es.h<-escalc(n1i=n1h, n2i=n2h , ai=ah, ci=ch, measure = "OR")
  w<-1/es.h$vi
  we<-w*es.h$yi
  ec<-sum(we)/sum(w)
  q.het<-sum(w*(es.h$yi-ec)^2)
  q.het
  k<-dim(test)[1]
  df<-k-1
  p.het<-1-pchisq(q.het,df)
  p.het
  
  if(q.het > df){
    I2<-((q.het-df)/q.het)*100
  } else if (q.het <= df){
    I2<-0
  }
  
  if (p.het > 0.1){
    flag <- 1
  }
  else if (p.het <= 0.1){
    flag <- 0
  }  
  return(c(flag,q.het,p.het,I2))  
}

FE.model<- function(n1F,n2F,aF,cF){
  es.FE<-escalc(n1i=n1F, n2i=n2F , ai=aF, ci=cF, measure = "OR")
  res.FE <- rma(es.FE$yi, es.FE$vi, method = "FE", measure = "OR")
  return(res.FE)
}
RE.model<- function(n1R,n2R,aR,cR){
  es.RE<-escalc(n1i=n1R, n2i=n2R , ai=aR, ci=cR, measure = "OR")
  res.RE <- rma(es.RE$yi, es.RE$vi, method = "REML", measure = "OR")
  return(res.RE)
}
forestplot <-function(res.f,l1,l2,l3,l4){
  forest(res.f, slab=paste(test$author, test$year, sep=", "), xlim=c(-16, 10), at=log(c(0.01, 0.1, 1, 10, 100)), atransf=exp, ilab=cbind(l1, l2,l3,l4), ilab.xpos=c(-10.5,-9.0,-7.5,-6), cex=0.75,ylim=c(-1,(k+3)),showweight = TRUE,refline =log(1))
  op <- par(cex=0.55, font=1)
  text(c(-10.5,-9.0,-7.5,-6), (k+1.5), c("Events", "Total", "Events", "Total"))
  text(c(-9.75,-6.75),     (k+2),c("Case", "Control"))
  text(-16,                (k+1.5), "Author(s) and Year",     pos=4)
  text(10,                  (k+1.5), "Weight       OR     [95% CI]  ", pos=2)
  par(op)
}

bias<-function(res.b){
  bp<-regtest(res.b,model="lm", predictor = "ninv")
  #print(c("Eggers test p-value=", bp$pval))
  #print(c("Eggers test t-value=", bp$fit))
  print(bp)
  if(bp$pval<0.05){
    res.tf<-trimfill(res.b)
    forest(res.tf)
    return(res.tf)
  }
  else {
    return(res.b)
  }
}

sensitivity <-function(res.s){
  sens <-leave1out(res.s)
  return(sens)
}
#####################################################################################################################
#####################################################################################################################
#HWE of control group

for (i in 1:dim(test)[1]) {
  print(test[i,1])

}  

  #########   Meta-analysis    ########################################################################################
  #Allelic model
  n1=(test$t1 +test$t2)
  n2=(test$c1 +test$c2)
  a=test$t2
  c=test$c2
  h <- heterogeneity(n1,n2,a,c)
  if (h[1] == 1){
    result.allele <- FE.model(n1,n2,a,c)
    forestplot(result.allele,test$t2, (test$t1 + test$t2), test$c2, (test$c1 + test$c2))
    result.allele <-bias(result.allele)
    s.analysis <-sensitivity(result.allele)
    
  } else if (h[1]==0){
    result.allele <- RE.model(n1,n2,a,c)
    forestplot(result.allele,test$t2, (test$t1 + test$t2), test$c2, (test$c1 + test$c2))
    result.allele <-bias(result.allele)
    s.analysis <-sensitivity(result.allele)
  }
  heterogeneity.results<-h[2:4]
  names(heterogeneity.results)<-list("Q-value","Q.p-value", "I^2 Value")
  #######  Alleleic model Results ##################################################################################### 
  heterogeneity.results
  result.allele
  s.analysis
  #####################################################################################################################
  #####################################################################################################################
  
  #####################################################################################################################
  #homozygote comparison 
  n1=(test$t11 +test$t22)
  n2=(test$c11 +test$c22)
  a=test$t22
  c=test$c22
  h <- heterogeneity(n1,n2,a,c)
  if (h[1] == 1){
    result.homozygote <- FE.model(n1,n2,a,c)
    forestplot(result.homozygote,test$t22, (test$t11 + test$t22), test$c22, (test$c11 + test$c22))
    result.homozygote <-bias(result.homozygote)
    s.analysis <-sensitivity(result.homozygote)
    
  } else if (h[1]==0){
    result.homozygote <- RE.model(n1,n2,a,c)
    forestplot(result.homozygote,test$t22, (test$t11 + test$t22), test$c22, (test$c11 + test$c22))
    result.homozygote <-bias(result.homozygote)
    s.analysis <-sensitivity(result.homozygote)
  }
  heterogeneity.results<-h[2:4]
  names(heterogeneity.results)<-list("Q-value","Q.p-value", "I^2 Value")
  #######  homozygote comparison results  ##############################################################################
  heterogeneity.results
  result.homozygote
  s.analysis
  #####################################################################################################################
  #####################################################################################################################
  
  #####################################################################################################################
  #Heterozygote comparison 
  n1=(test$t11 +test$t12)
  n2=(test$c11 +test$c12)
  a=test$t12
  c=test$c12
  h <- heterogeneity(n1,n2,a,c)
  if (h[1] == 1){
    result.heterozygote <- FE.model(n1,n2,a,c)
    forestplot(result.heterozygote,test$t12, (test$t11 + test$t12), test$c12, (test$c11 + test$c12))
    result.heterozygote <-bias(result.heterozygote)
    s.analysis <-sensitivity(result.heterozygote)
    
  } else if (h[1]==0){
    result.heterozygote <- RE.model(n1,n2,a,c)
    forestplot(result.heterozygote,test$t12, (test$t11 + test$t12), test$c12, (test$c11 + test$c12))
    result.heterozygote <-bias(result.heterozygote)
    s.analysis <-sensitivity(result.heterozygote)
  }
  heterogeneity.results<-h[2:4]
  names(heterogeneity.results)<-list("Q-value","Q.p-value", "I^2 Value")
  #######  Heterozygote comparison results  ###########################################################################
  heterogeneity.results
  result.heterozygote
  s.analysis
  #####################################################################################################################
  #####################################################################################################################
  
  #####################################################################################################################
  #Dominant model 
  n1=(test$t22 +test$t12 + test$t11)
  n2=(test$c11 + test$c22 +test$c12)
  a=(test$t22 +test$t12)
  c=(test$c22 +test$c12)
  h <- heterogeneity(n1,n2,a,c)
  if (h[1] == 1){
    result.dominant <- FE.model(n1,n2,a,c)
    forestplot(result.dominant,test$t11, (test$t11 + test$t12 +test$t22), test$c11, (test$c11 + test$c12 + test$c22))
    result.dominant <-bias(result.dominant)
    s.analysis <-sensitivity(result.dominant)
    
  } else if (h[1]==0){
    result.dominant<- RE.model(n1,n2,a,c)
    forestplot(result.dominant,test$t11, (test$t11 + test$t12 +test$t22), test$c11, (test$c11 + test$c12 + test$c22))
    result.dominant <-bias(result.dominant)
    s.analysis <-sensitivity(result.dominant)
  }
  heterogeneity.results<-h[2:4]
  names(heterogeneity.results)<-list("Q-value","Q.p-value", "I^2 Value")
  #######  Dominant model results  ####################################################################################
  heterogeneity.results
  result.dominant
  s.analysis
  #####################################################################################################################
  #####################################################################################################################
  
  #####################################################################################################################
  #Recessive model 
  n1=(test$t11 +test$t12 + test$t22)
  n2=(test$c11 +test$c12 + test$c22)
  a=test$t22
  c=test$c22
  h <- heterogeneity(n1,n2,a,c)
  if (h[1] == 1){
    result.recessive <- FE.model(n1,n2,a,c)
    forestplot(result.recessive,test$t22, (test$t11 + test$t12 +test$t22), test$c22, (test$c11 + test$c12 + test$c22))
    result.recessive <-bias(result.recessive)
    s.analysis <-sensitivity(result.recessive)
    
  } else if (h[1]==0){
    result.recessive<- RE.model(n1,n2,a,c)
    forestplot(result.recessive,test$t22, (test$t11 + test$t12 +test$t22), test$c22, (test$c11 + test$c12 + test$c22))
    result.recessive <-bias(result.recessive)
    s.analysis <-sensitivity(result.recessive)
  }
  heterogeneity.results<-h[2:4]
  names(heterogeneity.results)<-list("Q-value","Q.p-value", "I^2 Value")
  #######  Recessive model results  ###################################################################################
  heterogeneity.results
  result.recessive
  s.analysis
  #####################################################################################################################
  #####################################################################################################################
  
  
  
  
