# Supplementary material for: TLR1, 2, 4, 6 and 9 Variants Associated with Tuberculosis Susceptibility: A Systematic Review and Meta-Analysis
Source: PLoS One. 2015 Oct 2;10(10):e0139711. doi: 10.1371/journal.pone.0139711 (PMC4592262; doi:10.1371/journal.pone.0139711)
Supplement: S1 Table — (XLSX) [file pone.0139711.s005.xlsx]

## Sheet: S1 Table
S1 Table: NOS quality score assessment for case-control studies.
Author and year	Selection				Comparability	Exposure			Score	Article Title
	1	2	3	4	1	1	2	3
Sinha et al., 2014	a *	a*	a*	a*	**	a *	a *	NA	8	Toll-like Receptor 1 743 A>G, 1805 T>G & Toll-like Receptor 6 745 C>T gene polymorphism and tuberculosis: A case control study of north Indian population from Agra (India)
Uciechowski et al., 2011	a*	a*	b	b		a*	a*	NA	4	Susceptibility to tuberculosis is associated with TLR1 polymorphisms resulting in a lack of TLR1 cell surface expression
Ocejo-Vinyals et al., 2013	a*	a*	a*	a*	**	a*	a*	NA	8	Human toll-like receptor 1 T1805G polymorphism and susceptibility to pulmonary tuberculosis in northern Spain
Ma et al., 2010	a*	a*	a*	a*	**	a*	a*	NA	8	Toll-like receptors, tumor necrosis factor– , and interleukin-10 gene polymorphisms in risk of pulmonary tuberculosis and disease severity
Selvaraj et al., 2010	a*	a*	a*	a*	**	a*	b	NA	7	Toll-like receptor and TIRAP gene polymorphisms in pulmonary tuberculosis patients of South India
Ma et al., 2007	a*	a*	a*	a*	*	a*	a*	NA	7	Full-Exon Resequencing Reveals Toll-Like Receptor Variants Contribute to Human Susceptibility to Tuberculosis Disease
Torres-García et al., 2013	a*	a*	a*	a*	**	a*	a*	NA	8	Variants in toll-like receptor 9 gene influence susceptibility to tuberculosis in a Mexican population
Etokebe et al., 2010	a*	a*	a*		**	a*	b	NA	6	Toll-Like Receptor 2 (P631H) Mutant Impairs Membrane Internalization and is a Dominant Negative Allele
Arji et al., 2014	a*	a*	a*	a*	**	a*	b	NA	7	Genetic diversity of TLR2, TLR4, and VDR loci and pulmonary tuberculosis in Moroccan patients
Thuong et al., 2007	a*	a*	a*	b		a*	b	NA	4	A polymorphism in human TLR2 is associated with increased susceptibility to tuberculous meningitis
Chen et al., 2010	a*	a*	b	a*	**	a*	a*	NA	7	Toll-like receptor 2 gene polymorphisms, pulmonary tuberculosis, and natural killer cell counts
Caws et al., 2008	a*	a*	a*		**	a*	b	NA	6	The Influence of Host and Bacterial Genotype on the Development of Disseminated Disease with Mycobacterium tuberculosis
Yang et al., 2013	a*	a*	a*	a*	**	a*	a*	NA	8	Potential association of pulmonary tuberculosis with genetic polymorphisms of toll-like receptor 9 and interferon-gamma in a Chinese population
Sánchez et al., 2012	a*	a*	a*	a*	**	a*	a*	NA	8	Evaluation of Toll-like receptor and adaptor molecule polymorphisms for susceptibility to tuberculosis in a Colombian population
Newport et al., 2004	a*	b	b	b	**	a*	a*	NA	5	The toll-like receptor 4 Asp299Gly variant: no influence on LPS responsiveness or susceptibility to pulmonary tuberculosis in The Gambia
Fitness et al., 2004	a*	a*	a*	a*	*	a*	a*	NA	7	LARGE-SCALE CANDIDATE GENE STUDY OF TUBERCULOSIS SUSCEPTIBILITY IN THE KARONGA DISTRICT OF NORTHERN MALAWI
Najmi et al., 2010	a*	a*	a*	a*	*	a*	a*	NA	7	Human Toll-like receptor 4 polymorphisms TLR4 Asp299Gly and Thr399Ile influence susceptibility and severity of pulmonary tuberculosis in the Asian Indian population
Olesen et al., 2007	a*	a*	a*	a*	*	a*	a*	NA	7	DC-SIGN (CD209), pentraxin 3 and vitamin D receptor gene variants associate with pulmonary tuberculosis risk in West Africans
Rosas-Taraco et al., 2007	a*	a*	a*	a*	*	a*	a*	NA	7	CD14 C( 159)T Polymorphism Is a Risk Factor for Development of Pulmonary Tuberculosis
Jahantigh et al., 2013	a*	a*	a*	a*	*	a*	a*	NA	7	Association between TLR4 and TLR9 Gene Polymorphisms with Development of Pulmonary Tuberculosis in Zahedan, Southeastern Iran
Dalgic et al., 2011	a*	a*	a*	a*	*	a*	a*	NA	7	Relationship between toll-like receptor 8 gene polymorphisms and pediatric pulmonary tuberculosis
Hashemi-Shahri et al., 2014	a*	a*	a*	a*	*	a*	a*	NA	7	Association Between TLR8 and TLR9 Gene Polymorphisms and Pulmonary
Davila et al., 2008	a*	a*	a*	a*		a*	a*	NA	6	Genetic Association and Expression Studies Indicate a Role of Toll-Like Receptor 8 in Pulmonary Tuberculosis
Kobayashi et al., 2012	a*	a*	a*	a*	**	a*	a*	NA	8	Association of TLR polymorphisms with development of tuberculosis in Indonesian females
Ogus et al., 2004	a*	a*	b	a*		e	a*	NA	4	The Arg753Gln polymorphism of the human Toll-like receptor 2 gene in tuberculosis disease
Xue et al., 2010	a*	a*	a*	a*	*	e	a*	NA	6	Toll-like receptors 2 and 4 gene polymorphisms in a southeastern Chinese population with tuberculosis
Naderi et al., 2013	a*	a*	a*	a*	*	a*	a*	NA	7	Association between toll-like receptor2 Arg677Trp and 597T/C gene polymorphisms and pulmonary tuberculosis in Zahedan, Southeast Iran
Dalgic et al., 2011b	a*	a*	a*	a*	**	a*	b	NA	7	Arg753Gln polymorphism of the human Toll-like receptor 2 gene from infection to disease in pediatric tuberculosis
Bukhari et al., 2015	a*	a*	a*	a*	*	a*	a*	NA	7	TLR8 gene polymorphism and association in bacterial load in southern Punjab of Pakistan: an association study with pulmonary tuberculosis
Qi et al., 2015	a*	a*	b	a*	**	a*	a*	NA	7	Toll-like receptor 1(TLR1) Gene SNP rs5743618 is associated with increased risk for tuberculosis in Han Chinese children
Xue et al., 2010	a*	a*	a*	a*	*	a*	a*	NA	7	Microsatellite polymorphisms in intron 2 of the toll-like receptor 2 gene and their association with susceptibility to pulmonary tuberculosis in Han Chinese
Khan et al., 2013	a*	a*	a*	a*	*	a*	a*	NA	7	Role of Toll-like receptor 2 (–196 to –174) polymorphism in susceptibility to pulmonary tuberculosis in Pakistani population
Yim et al., 2006	a*	a*	b	a*	*	a*	a*	NA	6	The association between microsatellite polymorphisms in intron II of the human Toll-like receptor 2 gene and tuberculosis among Koreans
Dittrich et al., 2015	a*	a*	a*	a*	0	a*	a*	NA	6	Toll-like receptor 1 variations inﬂuence susceptibility and immune response to Mycobacterium tuberculosis
Wu et al., 2015	a*	a*	a*	a*	**	a*	a*	NA	8	Screening toll-like receptor markers to predict latent tuberculosis infection and subsequent tuberculosis disease in a Chinese population
Ben-Ali et al., 2004	a*	a*	b	a*	0	a*	a*	NA	5	Toll-Like Receptor 2 Arg677Trp Polymorphism Is Associated with Susceptibility to Tuberculosis in Tunisian Patients
Graustein et al., 2015	a*	a*	b	a*	0	a*	b	NA	4	TLR9 gene region polymorphisms and susceptibility to tuberculosis in Vietnam
Salie et al., 2015								NA
NOS questionare available at: http://www.medicine.mcgill.ca/rtamblyn/Readings%5CThe%20Newcastle%20-%20Scale%20for%20assessing%20the%20quality%20of%20nonrandomised%20studies%20in%20meta-analyses.pdf. Accessed on 1 April 2015.
