# Supplementary material for: TLR1, 2, 4, 6 and 9 Variants Associated with Tuberculosis Susceptibility: A Systematic Review and Meta-Analysis
Source: PLoS One. 2015 Oct 2;10(10):e0139711. doi: 10.1371/journal.pone.0139711 (PMC4592262; doi:10.1371/journal.pone.0139711)
Supplement: S2 Table — (XLSX) [file pone.0139711.s006.xlsx]

## Sheet: Sheet1
S2 Table: Studies excluded from this meta-analysis
Reference	Article Title	Reason for exclusion
Uciechowski et al., 2011	Susceptibility to tuberculosis is associated with TLR1 polymorphisms resulting in a lack of TLR1 cell surface expression	Low NOS score
Thuong et al., 2007	A polymorphism in human TLR2 is associated with increased susceptibility to tuberculous meningitis	Low NOS score
Newport et al., 2004	The toll-like receptor 4 Asp299Gly variant: no influence on LPS responsiveness or susceptibility to pulmonary tuberculosis in The Gambia	Low NOS score
Ogus et al., 2004	The Arg753Gln polymorphism of the human Toll-like receptor 2 gene in tuberculosis disease	Low NOS score
Ben-Ali et al., 2004	Toll-Like Receptor 2 Arg677Trp Polymorphism Is Associated with Susceptibility to Tuberculosis in Tunisian Patients	Low NOS score
Graustein et al., 2015	TLR9 gene region polymorphisms and susceptibility to tuberculosis in Vietnam	Low NOS score
Ben-Ali et al., 2004	Toll-like receptor 2 Arg677Trp polymorphism is associated with susceptibility to tuberculosis in Tunisian patients.	No genotype data
Velez et al., 2010	Variants in toll-like receptors 2 and 9 influence susceptibility to pulmonary tuberculosis in Caucasians, African-Americans, and West Africans.	No genotype data
Dalgic et al., 2011	Arg753Gln polymorphism of the human Toll-like receptor 2 gene from infection to disease in pediatric tuberculosis	No genotype data
Sinha_et_al., 2014 *	Toll-like Receptor 1 743 A>G, 1805 T>G & Toll-like Receptor 6 745 C>T gene polymorphism and tuberculosis: a case control study of north Indian population from Agra (India)	TLR1 rs4833095 not in HWE
Ma et al., 2007 *	Full-Exon Resequencing Reveals Toll-Like Receptor Variants Contribute to Human Susceptibility to Tuberculosis Disease	TLR1 rs5743618 not in HWE in Europeans
Arji et al., 2014	Genetic diversity of TLR2, TLR4, and VDR loci and pulmonary tuberculosis in Moroccan patients	TLR2 rs3804099 not in HWE
Ma et al., 2007 *	Full-Exon Resequencing Reveals Toll-Like Receptor Variants Contribute to Human Susceptibility to Tuberculosis Disease	TLR2 rs3804099 not in HWE in Hispanics
Khan et al., 2013	Role of Toll-like receptor 2 (–196 to –174) polymorphism in susceptibility to pulmonary tuberculosis in Pakistani population	Not in HWE
Shi et al., 2012	Associativity of T597C polymorphisms of Toll-like receptors 2 gene with susceptibility to tuberculous meningitis in Han population of southern China	Not in English
Yu et al., 2008	Expression and Function of Toll-Like Receptor-2 in Mycobacterium Infected Macrophages and Its association with Tuberculosis Susceptibility	Not in English
Che et al., 2011	Relationship between tolllike receptor 2 gene polymorphism and pulmonary tuberculosis in Chineses Han population	Not in English
Li et al., 2011	Research on the association of TLR2 and TIRAP gene polymorphism with susceptibility to tuberculosis in Chinese Han population.	Not in English
Jin et al., 2007	The Arg753Gln Polymorphism of the Human Toll-like Receptor 2 Gene and Its Association with Tuberculosis Disease in Zhejiang Han Population.	Not in English
Yim et al., 2008	Association between microsatellite polymorphisms in intron II of the human Toll-like receptor 2 gene and nontuberculous mycobacterial lung disease in a Korean population.	Not dealing with pTB
Randhawa et al., 2011	Association of human TLR1 and TLR6 deficiency with altered immune responses to BCG vaccination in South African infants.	Not dealing with pTB
Baker et al., 2012	Genetic variation in TLR genes in Ugandan and South African populations and comparison with HapMap data.	Not dealing with pTB
Shey et al., 2010	Single nucleotide polymorphisms in toll-like receptor 6 are associated with altered lipopeptide- and mycobacteria-induced interleukin-6 secretion.	Not dealing with pTB
Texereau et al., 2005	The importance of Toll-like receptor 2 polymorphisms in severe infections.	Not dealing with pTB
Thuong et al., 2007	A polymorphism in human TLR2 is associated with increased susceptibility to tuberculous meningitis.	Not dealing with pTB
Hawn et al., 2006	A polymorphism in Toll-interleukin 1 receptor domain containing adaptor protein is associated with susceptibility to meningeal tuberculosis.	Not dealing with pTB
Motsinger-Reif et al., 2010	Polymorphisms in IL-1beta, vitamin D receptor Fok1, and Toll-like receptor 2 are associated with extrapulmonary tuberculosis.	Not dealing with pTB
Bochud et al., 2003	Cutting edge: a Toll-like receptor 2 polymorphism that is associated with lepromatous leprosy is unable to mediate mycobacterial signaling.	Not dealing with pTB
Zhao et al., 2012	Association of CD14 G(-1145)A and C(-159)T polymorphisms with reduced risk for tuberculosis in a Chinese Han population.	Not dealing with TLRs
Li et al., 2011	Genetic study of two single nucleotide polymorphisms within corresponding microRNAs and susceptibility to tuberculosis in a Chinese Tibetan and Han population.	Not dealing with TLRs
Nicolò et al., 2013	M tuberculosis in the adjuvant modulates time of appearance of CNS-specific effector T cells in the spleen through a polymorphic site of TLR2.	Not dealing with TLRs
Zhang et al., 2011	Association of TIRAP (MAL) gene polymorhisms with susceptibility to tuberculosis in a Chinese population.	Not dealing with TLRs
Leandro et al., 2009	Genetic polymorphisms in vitamin D receptor, vitamin D-binding protein, Toll-like receptor 2, nitric oxide synthase 2, and interferon-gamma genes and its association with susceptibility to tuberculosis.	Not dealing with TLRs
Khor et al., 2007	A Mal functional variant is associated with protection against invasive pneumococcal disease, bacteremia, malaria and tuberculosis.	Not dealing with TLRs
Dissanayeke et al., 2009	Polymorphic variation in TIRAP is not associated with susceptibility to childhood TB but may determine susceptibility to TBM in some ethnic groups.	Not dealing with TLRs
Capparelli et al., 2013	The MyD88 rs6853 and TIRAP rs8177374 polymorphic sites are associated with resistance to human pulmonary tuberculosis.	Not dealing with TLRs
Sánchez et al., 2010	Role of TLR2- and TLR4-mediated signaling in Mycobacterium tuberculosis-induced macrophage death	In vitro study
Bharti et al., 2014	The role of TLR9 polymorphism in susceptibility to pulmonary tuberculosis.	In vitro study
Zhang et al., 2013	Toll-Like Receptor -1, -2, and -6 Polymorphisms and Pulmonary Tuberculosis Susceptibility: A Systematic Review and Meta-Analysis	Previous meta-analysis
Wang et al., 2013	Meta-Analysis on the Associations of TLR2 Gene Polymorphisms with Pulmonary Tuberculosis Susceptibility among Asian Populations	Previous meta-analysis
Tian et al., 2013	Lack of association between Toll-like receptor 4 gene Asp299Gly and Thr399Ile polymorphisms and tuberculosis susceptibility: A meta-analysis	Previous meta-analysis
Chen et al., 2015	Association between toll-like receptors 9 (TLR9) gene polymorphism and risk of pulmonary tuberculosis: meta-analysis	Previous meta-analysis
Zhao et al., 2015	Association of Polymorphisms in Toll-Like Receptors 4 and 9 with Risk of Pulmonary Tuberculosis: A Meta-Analysis	Previous meta-analysis
Sun et al., 2015	Toll-like Receptor Polymorphisms and Tuberculosis Susceptibility: A Comprehensive Meta-analysis	Previous meta-analysis
Jo, 2008	Mycobacterial interaction with innate receptors: TLRs, C-type lectins, and NLRs	Review
* These articles were not excluded from the meta-analysis, only the specific SNP that was not in HWE in the control group was omitted
