# Supplementary material for: TLR1, 2, 4, 6 and 9 Variants Associated with Tuberculosis Susceptibility: A Systematic Review and Meta-Analysis
Source: PLoS One. 2015 Oct 2;10(10):e0139711. doi: 10.1371/journal.pone.0139711 (PMC4592262; doi:10.1371/journal.pone.0139711)
Supplement: S3 Table — (XLSX) [file pone.0139711.s007.xlsx]

## Sheet: Sheet1 (2)
S3 Table: Genotype and allele distribution as well as HWE values for healthy controls of all included studies.
					Minor allele	Cases			Minor allele	Controls			HWE
Gene	SNP	Study	Ethnicity	A1/A2	Frequency A2*	11	12	22	Frequency A2*	11	12	22	D2	p-value
TLR1	rs4833095	Sinha_et_al., 2014	Asian	G/A	0.504902	53	96	55	0.464286	29	77	20	7.161	0.013
		Ma_et_al., 2007	African	G/A	0.19174	240	68	31	0.244845	116	61	17	-5.37	0.05
		Ma_et_al., 2007	European	G/A	0.916667	1	28	151	0.831818	3	31	76	0.111	1
		Ma_et_al., 2007	Hispanic	G/A	0.484	100	187	88	0.561404	24	52	38	-2.07	0.449
		Qi_et_al., 2015	Asian	G/A	0.347059	154	136	50	0.363388	149	168	49	-0.669	0.91
		Salie_et_al., 2015	African	G/A	0.29784	166	123	35	0.303779	168	143	33	-1.26	0.799
		Dittrich et al., 2015	Asian	G/A	0.444175	65	99	42	0.535565	57	108	74	-5.45	0.155
	rs5743618	Sinha et al., 2014	Asian	T/G	0.059375	141	19	0	0.104839	99	24	1	0.363	1
		Ma et al., 2010	Asian	T/G	0.0313076	510	32	1	0.0320856	526	34	1	-0.422	0.44
		Selvaraj et al., 2010	Asian	T/G	0.026699	196	9	1	0.0400943	195	17	0	0.341	1
		Ma et al., 2007	African	T/G	0.10472	272	63	4	0.224227	120	61	13	-3.246	0.213
		Ocejo-Vinyals et al., 2013	European	T/G	0.521053	50	82	58	0.432292	60	98	34	1.88	0.66
		Ma et al., 2007	European	T/G	0.768156	11	61	107	0.722727	14	33	63	-5.543	0.009
		Ma et al., 2007	Hispanic	T/G	0.164	272	83	20	0.29386	61	39	14	-4.156	0.07
		Qi_et_al., 2015	Asian	T/G	0.0661765	295	45	0	0.0286885	345	21	0	0.301	1
		Wu et al., 2015	Asian	T/G	0.0550459	98	10	1	0.0876777	350	70	2	1.24	0.758
		Salie_et_al., 2015	African	T/G	0.146341	235	90	3	0.140909	244	79	7	-0.448	0.82
TLR2	rs3804099	Caws et al., 2008	Asian	T/C	0.271277	99	76	13	0.251055	129	97	11	3.94	0.226
		Yang et al., 2013	Asian	T/C	0.3075	97	83	20	0.298469	97	81	18	-0.54	0.865
		Wu et al., 2015	Asian	T/C	0.247706	64	36	9	0.334123	191	180	51	-3.89	0.383
		Arji et al., 2014	African	T/C	0.464912	99	168	75	0.44802	51	121	30	10.546	0.004
		Ma et al., 2007	African	T/C	0.620944	46	165	128	0.592784	29	100	65	3.17	0.376
		Etokebe et al., 2010	European	T/C	0.431579	66	84	40	0.419223	162	244	83	2.94	0.64
		Ma et al., 2007	European	T/C	0.444444	55	90	35	0.413636	41	47	22	-3.18	0.238
		Ma et al., 2007	Hispanic	T/C	0.390667	133	191	51	0.491228	18	80	16	11.509	2.931e-05
		Sánchez et al., 2012	Hispanic	T/C	0.391398	173	220	72	0.428333	95	153	52	3.041	0.555
		Torres-García et al., 2013	Hispanic	T/C	0.2	59	26	5	0.266667	48	36	6	0.4	1
		Salie_et_al., 2015	African	T/C	0.581609	75	214	146	0.556507	58	143	91	-0.568	0.906
	rs5743708	Selvaraj et al., 2010	Asian	G/A	0.00242718	205	1	0	0.00235849	211	1	0	0	1
		Xue et al., 2010	Asian	G/A	0.00243902	204	1	0	0.00246305	202	1	0	0.001	1
		Wu et al., 2015	Asian	G/A	0.0275229	103	6	0	0.00473934	418	4	0	0.009	1
		Etokebe et al., 2010	European	G/A	0.00485437	102	1	0	0.0047619	104	1	0	0.002	1
		Sánchez et al., 2012	Hispanic	G/A	0.00321888	463	3	0	0.00666667	296	4	0	0.001	1
		Torres-García et al., 2013	Hispanic	G/A	0	90	0	0	0	90	0	0	0.013	1
		Dalgic_et_al.(b), 2011	European	G/A	0.137681	100	38	0	0.035	186	14	0	0.245	1
		Salie_et_al., 2015	African	G/A	0.0136986	426	12	0	0.00694444	284	4	0	0.014	1
		Ma et al., 2007	African	G/A	0.00294985	337	2	0	0	194	0	0	0	1
		Ma et al., 2007	European	G/A	0.025	171	9	0	0.0227273	105	5	0	0.057	1
		Ma et al., 2007	Hispanic	G/A	0.00133333	374	1	0	0.0175439	110	4	0	0.035	1
	rs3804100	Etokebe_et_al., 2010	European	T/C	0.0752688	159	26	1	0.0626134	483	67	1	1.16	0.714
		Chen_et_al., 2010	Asian	T/C	0.165761	131	45	8	0.192935	121	55	8	-1.15	0.634
		Salie_et_al., 2015	African	T/C	0.0505747	391	44	0	0.0821918	244	48	0	1.97	0.236
		Ma et al., 2007	African	T/C	0.0619469	299	38	2	0.064433	169	25	0	0.805	1
		Ma et al., 2007	European	T/C	0.0944444	151	24	5	0.0409091	101	9	0	0.184	1
		Ma et al., 2007	Hispanic	T/C	0.0853333	312	62	1	0.0614035	100	14	0	0.43	1
		Wu et al., 2015	Asian	T/C	0.394495	44	44	21	0.298578	212	168	42	-4.38	0.298
	I/D	Chen et al., 2010	Asian	I/D	0.30163	93	71	20	0.309783	91	72	21	-3.34	0.299
		Khan et al., 2013	Asian	I/D	0.517241	26	32	29	0.36	47	34	19	-6.04	0.009
		Salie et al., 2015	African	I/D	0.159824	246	81	14	0.173851	243	89	16	-5.48	0.059
	GT	Salie et al., 2015	African	S/L	0.144928	253	84	8	0.171488	169	63	10	-2.88	0.18
		Xue et al., 2010	Asian	S/L	0.295082	122	100	22	0.291845	116	98	19	0.845	0.874
		Chen et al., 2010	Asian	S/L	0.24	279	NA	88	0.272	268	NA	100	NA	NA
		Yim et al., 2006	Asian	S/L	0.3	360	NA	156	0.223	297	NA	85	NA	NA
TLR4	rs4986790	Najmi et al., 2010	Asian	A/G	0.17037	95	34	6	0.088	206	44	0	1.936	0.232
		Jahantigh et al., 2013	Asian	A/G	0.00806452	122	2	0	0.0100671	146	3	0	0.0151	1
		Selvaraj et al., 2010	Asian	A/G	0.133495	155	47	4	0.141509	155	54	3	1.245	0.776
		Wu et al., 2015	Asian	A/G	0.151376	77	31	1	0.0912322	346	75	1	2.51	0.233
		Fitness et al., 2004	African	A/G	0.0493827	146	16	0	0.0444965	389	38	0	0.845	1
		Olesen et al., 2007	African	A/G	0.0873016	262	51	2	0.117211	265	65	7	-2.37	0.192
		Ma et al., 2007	African	A/G	0.0870206	281	57	1	0.0979381	157	36	1	0.861	1
		Ma et al., 2007	European	A/G	0.0611111	159	20	1	0.0727273	95	14	1	-0.418	0.444
		Rosas-Taraco et al., 2007	Hispanic	A/G	0.0480769	94	10	0	0.0175439	110	4	0	0.035	1
		Ma et al., 2007	Hispanic	A/G	0.0293333	353	22	0	0.0350877	106	8	0	0.14	1
		Sánchez et al., 2012	Hispanic	A/G	0.0407725	429	36	1	0.0516667	270	29	1	-0.199	0.558
		Torres-García et al., 2013	Hispanic	A/G	0.0111111	88	2	0	0.00555556	89	1	0	0.003	1
		Salie et al., 2015	African	A/G	0.0558195	374	47	0	0.0400697	264	23	0	0.461	1
	rs4986791	Najmi et al., 2010	Asian	C/T	0.125926	105	26	4	0.0902439	169	35	1	0.67	1
		Jahantigh et al., 2013	Asian	C/T	0.0564516	112	10	2	0.0302013	141	7	1	-0.864	0.117
		Selvaraj et al., 2010	Asian	C/T	0.140394	150	49	4	0.137931	152	46	5	-1.14	0.237
		Wu et al., 2015	Asian	C/T	0.174312	74	32	3	0.0995261	342	76	4	0.18	1
		Ma et al., 2007	African	C/T	0.020649	325	14	0	0.0412371	178	16	0	0.33	1
		Ma et al., 2007	European	C/T	0.0555556	161	18	1	0.0636364	97	12	1	-0.554	0.357
		Ma et al., 2007	Hispanic	C/T	0.024	357	18	0	0.0263158	108	6	0	0.0789	1
		Sánchez et al., 2012	Hispanic	C/T	0.0407725	429	36	1	0.0468227	272	26	1	-0.344	0.484
		Salie et al., 2015	African	C/T	0.974943	0	22	417	0.969178	1	16	275	-0.723	0.237
TLR 6	rs5743810	Sinha et al., 2014	Asian	C/T	0.0196078	196	8	0	0.0201613	119	5	0	0.05	1
		Selvaraj et al., 2010	Asian	C/T	0.994975	0	2	197	0.992574	0	3	199	0.011	1
		Wu et al., 2015	Asian	C/T	0.977064	0	5	104	0.985782	0	12	410	0.085	1
		Ma et al., 2007	African	C/T	0.0781711	289	47	3	0.164948	137	50	7	-1.72	0.43
		Ma et al., 2007	European	C/T	0.416667	61	88	31	0.445455	38	46	26	-4.17	0.122
		Ma et al., 2007	Hispanic	C/T	0.125333	291	74	10	0.179825	78	31	5	-1.31	0.355
TLR8**	rs3764879	Davila et al., 2008	Asian	C(-) or G(-)	0.346847	145	NA	77	0.217778	176	NA	49	NA	NA
	Males	Dalgic et al., 2011	European	C(-) or G(-)	0.354839	40	NA	22	0.361111	46	NA	26	NA	NA
		Davila et al., 2008	European	C(-) or G(-)	0.202834	1069	NA	272	0.237003	998	NA	310	NA	NA
		Salie et al., 2015	African	C(-) or G(-)	0.289216	290	NA	118	0.43299	110	NA	84	NA	NA
	rs3764879	Dalgic et al., 2011	European	C(-) or G(-)	0.346154	102	NA	54	0.435484	70	NA	54	NA	NA
	Females	Davila et al., 2008	Asian	C(-) or G(-)	0.271429	204	NA	76	0.243421	230	NA	74	NA	NA
		Salie et al., 2015	African	C(-) or G(-)	0.372727	276	NA	164	0.379121	452	NA	276	NA	NA
	rs3764880	Hashemi-Shahri et al., 2014	Asian	A(-) or G(-)	0.376623	48	NA	29	0.322581	42	NA	20	NA	NA
	Males	Davila et al., 2008	Asian	A(-) or G(-)	0.656109	76	NA	145	0.776316	51	NA	177	NA	NA
		Davila et al., 2008	European	A(-) or G(-)	0.202834	1069	NA	272	0.237003	998	NA	310	NA	NA
		Dalgic et al., 2011	European	A(-) or G(-)	0.28125	46	NA	18	0.5	36	NA	36	NA	NA
		Bukhari et al., 2015	Asian	A(-) or G(-)	0.911111	4	NA	41	0	22	NA	0	NA	NA
		Salie et al., 2015	African	A(-) or G(-)	0.311828	256	NA	116	0.45679	88	NA	74	NA	NA
	rs3764880	Hashemi-Shahri et al., 2014	Asian	A/G	0.387755	120	NA	76	0.421687	96	NA	70	NA	NA
	Females	Davila et al., 2008	Asian	A/G	0.728571	76	NA	204	0.756579	74	NA	230	NA	NA
		Dalgic et al., 2011	European	A/G	0.419355	72	NA	52	0.358974	100	NA	56	NA	NA
		Bukhari et al., 2015	Asian	A/G	0.431034	66	NA	50	0.430769	74	NA	56	NA	NA
		Salie et al., 2015	African	A/G	0.374372	249	NA	149	0.320261	416	NA	196	NA	NA
TLR9	rs352139	Kobayashi et al., 2012	Asian	A/G	0.369646	199	279	59	0.329464	259	233	68	-7.21	0.18
		Kobayashi et al., 2012	Asian	A/G	0.327899	123	125	28	0.289011	232	183	40	-2	0.649
		Torres-García et al., 2013	Hispanic	A/G	0.477778	23	48	19	0.616667	14	41	35	-0.775	0.823
		Salie et al., 2015	African	A/G	0.638173	57	195	175	0.598864	72	209	159	-1.2	0.843
	rs5743836	Selvaraj et al., 2010	Asian	T/C	0.0776699	175	30	1	0.0896226	176	34	2	-2.971	0.675
		Wu et al., 2015	Asian	T/C	0.279817	54	49	6	0.273697	216	181	25	6.61	0.141
		Olesen et al., 2007	African	T/C	0.434375	104	154	62	0.449568	102	178	67	3.13	0.517
		Torres-García et al., 2013	Hispanic	T/C	0.0444444	82	8	0	0.0666667	78	12	0	0.4	1
		Salie et al., 2015	African	T/C	0.437355	147	191	93	0.383908	176	184	75	-10.89	0.033
	rs1870884	Selvaraj_et_al., 2010	Asian	T/C	0.375648	75	91	27	0.375	84	92	32	-2.75	0.459
		Jahantigh_et_al., 2013	Asian	T/C	0.28629	63	51	10	0.251678	82	59	8	1.44	0.664
		Olesen_et_al., 2007	African	T/C	0.27044	171	122	25	0.256637	186	132	21	1.33	0.777
		Wu et al., 2015	Asian	T/C	0.123853	82	27	0	0.133886	312	107	3	4.56	0.06
* MAF: Minor Allele Frequency
** Genotype counts for TLR8 equal allele counts (11 = A1 and 22 = A2)
