# Supplementary material for: TLR1, 2, 4, 6 and 9 Variants Associated with Tuberculosis Susceptibility: A Systematic Review and Meta-Analysis
Source: PLoS One. 2015 Oct 2;10(10):e0139711. doi: 10.1371/journal.pone.0139711 (PMC4592262; doi:10.1371/journal.pone.0139711)
Supplement: S4 Table — (XLSX) [file pone.0139711.s008.xlsx]

## Sheet: Table S3
Table S3: Summary of meta-analysis and publication bias results results for all models of all SNPs
									Publication bias
Gene	SNP	Statistical model	OR	95% CI	p-value	I^2	Q-p	Analysis model	t-value	p-value	Nr of studies
TLR1	rs4833095	A vs. G	0.91	0.69-1.21	0.535	83.07	0.0016	RE	-0.183	0.864	6
		AA vs. GG	0.8	0.58-1.1	0.171	39.17	0.081	RE	2.18	0.094	6
		AG vs. GG	0.77	0.65-0.92	0.0031	0	0.44	FE	-1.05	0.355	6
		AA + AG vs. GG	0.78	0.66-0.91	0.0021	13.7	0.327	FE	-0.959	0.392	6
		AA vs. AG + GG	1	0.66-1.49	0.981	75.14	0.0015	RE	0.69	0.528	6
TLR1	rs5743618 *	G vs. T	0.81/(0.89)	0.55-1.19/(0.61-1.32)	0.29/(0.568)	86.5/(88.7)	<0.0001	RE	2.72	0.03	9
		GG vs. TT	0.62	0.27-1.45	0.27	62.12	0.0004	RE	0.046	0.965	9
		TG vs. TT	0.78/(0.92)	0.54-1.15/(0.64-1.34)	0.21/(0.678)	79.5/(83.5)	<0.0001	RE	2.986	0.02	9
		GG + TG vs. TT	0.79/(0.96)	0.52-1.18/(0.63-1.45)	0.241/(0.846)	83.2/(88.0)	<0.0001	RE	3.34	0.01	9
		GG vs. TG +TT	0.67	0.3-1.5	0.336	67.8	0.0007	RE	1.47	0.185	9
	rs5743618 *	G vs. T	0.89/(1.01)	0.51-1.55/(0.61-1.68)	0.685/(0.969)	76.8/(77.1)	0.0013/(0.0006)	RE/(RE)	3.287	0.046	5
	Asian	GG vs. TT	1.15	0.3-4.38	0.835	0	0.841	FE	-0.491	0.657	5
		TG vs. TT	0.85/(0.95)	0.46-1.56/0.55-1.66)	0.592/(0.866)	79.1/(77.7)	0.0005/(0.0004)	RE/(RE)	4.37	0.022	5
		GG + TG vs. TT	0.86/(0.97)	0.48-1.57/(0.57-1.66)	0.63/(0.919)	78.5/(77.5)	0.0007/(0.0005)	RE/(RE)	3.8	0.0319	5
		GG vs. TG +TT	1.2	0.32-4.55	0.791	0	0.845	FE	-0.661	0.556	5
TLR2	rs3804099	C vs. T	0.99	0.91-1.09	0.848	39	0.11	FE	-0.726	0.492	9
		CC vs. TT	1.04	0.86-1.26	0.696	0	0.45	FE	-0.92	0.388	9
		TC vs. TT	0.91	0.79-1.05	0.191	26.98	0.204	FE	-0.677	0.52	9
		CC + TC vs. TT	0.93	0.81-1.06	0.293	38.6	0.111	FE	-0.206	0.843	9
		CC vs. TC + TT	1.08	0.92-1.27	0.362	0	0.755	FE	-0.206	0.843	9
	rs3804099	C vs. T	0.92	0.67-1.26	0.606	66.9	0.05	RE	-2.98	0.206	3
	Asian	CC vs. TT	0.95	0.61-1.47	0.811	46.6	0.154	FE	-5.62	0.112	3
		TC vs. TT	0.88	0.69-1.12	0.293	47.8	0.15	FE	-0.958	0.514	3
		CC + TC vs. TT	0.87	0.6-1.28	0.49	63.2	0.069	RE	-2.48	0.244	3
		CC vs. TC + TT	1.01	0.66-1.55	0.96	14	0.31	FE	-59.1	0.0108 **	3
TLR2	rs5743708	A vs. G	1.43	0.66-3.10	0.362	58.53	0.012	RE	-0.785	0.453	11
		AA vs. GG	0.91	0.28-2.97	0.874	0	0.999	FE	-0.524	0.613	11
		AG vs. GG	1.45	0.65-3.21	0.362	60.31	0.007	RE	-0.817	0.435	11
		AA + AG vs. GG	1.45	0.65-3.21	0.362	60.31	0.007	RE	-0.817	0.435	11
		AA vs. AG + GG	0.89	0.27-2.89	0.841	0	0.999	FE	-0.715	0.493	11
	rs5743708	A vs. G	3.51	1.21-10.32	0.0212	9.33	0.332	FE	8.72	0.073	3
	Asian	AA vs. GG	1.6	0.17-15.46	0.683	0	0.852	FE	5.46	0.115	3
		AG vs. GG	3.56	1.21-10.42	0.0206	11.19	0.324	FE	8.72	0.073	3
		AA + AG vs. GG	3.56	1.21-10.42	0.0206	11.19	0.324	FE	8.72	0.073	3
		AA vs. AG + GG	1.58	0.16-15.22	0.693	0	0.861	FE	5.78	0.11	3
	rs5743708	A vs. G	2.17	0.7-6.69	0.178	60.74	0.0769	RE	-1.324	0.412	3
	European	AA vs. GG	1.05	0.11-10.16	0.965	0	0.927	FE	-0.183	0.885	3
		AG vs. GG	2.26	0.67-7.64	0.189	64.82	0.051	RE	-1.3	0.417	3
		AA + AG vs. GG	2.26	0.67-7.64	0.189	64.82	0.051	RE	-1.3	0.417	3
		AA vs. AG + GG	0.97	0.1-9.33	0.977	0	0.954	FE	-1.15	0.456	3
	rs5743708	A vs. G	0.3	0.09-0.98	0.046	12.26	0.32	FE	-5.45	0.116	3
	Hispanic	AA vs. GG	0.57	0.06-5.53	0.631	0	0.909	FE	-3.1	0.199	3
		AG vs. GG	0.3	0.09-0.97	0.0451	13.1	0.317	FE	-5.46	0.115	3
		AA + AG vs. GG	0.3	0.09-0.97	0.0451	13.1	0.317	FE	-5.46	0.115	3
		AA vs. AG + GG	0.58	0.06-5.61	0.639	0	0.914	FE	-3.1	0.199	3
TLR2	rs3804100	C vs. T	1.13	0.82-1.54	0.466	69.8	0.003	RE	1.08	0.33	7
		CC vs. TT	1.92	1.17-3.14	0.009	0	0.675	FE	0.337	0.75	7
		TC vs. TT	0.99	0.75-1.32	0.966	51.3	0.05	RE	-1.02	0.356	7
		CC + TC vs. TT	1.07	0.78-1.47	0.675	63.1	0.012	RE	0.758	0.483	7
		CC vs. TC + TT	1.85	1.16-2.95	0.01	0	0.789	FE	1.63	0.164	7
TLR2	GTn	S vs. L	1.02	0.77-1.34	0.89	68.35	0.024	RE	-0.41	0.723	4
	GTn (Asian)	S vs. L	1.09	0.79-1.53	0.593	71.84	0.0313	RE	3.84	0.162	3
TLR4	rs4986790	G vs. A	1.12	0.88-1.42	0.376	55.79	0.008	RE	-0.435	0.672	13
		GG vs. AA	1	0.48-2.09	0.992	0	0.633	FE	-0.254	0.805	13
		GA vs. AA	1.08	0.92-1.27	0.364	33.5	0.114	FE	-0.043	0.967	13
		GG + GA vs. AA	1.11	0.88-1.41	0.381	48.8	0.031	RE	-0.252	0.806	13
		GG vs. GA + AA	1	0.48-2.09	0.991	0	0.693	FE	-1.32	0.213	13
	rs4986790	G vs. A	0.93	0.63-1.38	0.731	31.94	0.221	FE	-1.05	0.403	4
	Hispanic	GG vs. AA	0.68	0.12-3.91	0.662	0	0.964	FE	-20.56	0.0024 **	4
		GA vs. AA	0.95	0.63-1.42	0.789	32.79	0.216	FE	-1.11	0.383	4
		GG + GA vs. AA	0.94	0.63-1.40	0.759	33.57	0.211	FE	-1.08	0.394	4
		GG vs. GA + AA	0.67	0.12-3.90	0.658	0	0.968	FE	-33.76	0.0009 **	4
	rs4986790	A vs. G	0.94	0.75-1.17	0.563	43.78	0.149	FE	-1.57	0.256	4
	African	AA vs. GG	0.46	0.13-1.57	0.213	0	0.746	FE	0.591	0.615	4
		GA vs. AA	0.99	0.78-1.26	0.956	21.38	0.282	FE	1.38	0.302	4
		AA vs. GG +AG	0.96	0.76-1.22	0.759	35.88	0.197	FE	-1.4	0.296	4
		GG vs. AA + AG	0.47	0.14-1.6	0.228	0	0.763	FE	-2.08	0.173	4
	rs4986790	A vs. G	1.45	0.91-2.32	0.115	66.13	0.031	RE	-2.99	0.096	4
	Asian	AA vs. GG	2.65	0.84-8.41	0.098	18	0.3	FE	0.688	0.563	4
		GA vs. AA	1.34	0.86-2.09	0.2	52.56	0.097	RE	-1.87	0.202	4
		AA vs. GG +AG	1.42	0.88-2.3	0.147	61.17	0.052	RE	-2.14	0.166	4
		GG vs. AA + AG	2.59	0.82-8.19	0.11	8.68	0.35	FE	-2.8	0.11	4
TLR4	rs4986791	T vs. C	1.14	0.86-1.5	0.365	50.54	0.04	RE	0.37	0.722	9
		TT vs. CC	1.63	0.78-3.4	0.191	0	0.601	FE	-1.58	0.158	9
		TC vs. CC	0.12	0.9-1.39	0.308	38.1	0.115	FE	0.076	0.942	9
		TT + TC vs. CC	1.12	0.82-1.53	0.486	48.1	0.059	RE	0.351	0.736	9
		TT vs. TC +CC	1.29	0.79-2.11	0.309	0	0.68	FE	0.856	0.42	9
	rs4986791	T vs. C	1.45	1.14-1.83	0.0022	41.62	0.162	FE	-1.69	0.232	4
	Asian	TT vs. CC	2.08	0.89-4.88	0.093	20.43	0.287	FE	0.31	0.786	4
		TC vs. CC	1.39	1.06-1.82	0.019	16.7	0.308	FE	-0.798	0.509	4
		TT + TC vs. CC	1.44	1.11-1.87	0.007	30.25	0.231	FE	-0.953	0.441	4
		TT vs. TC +CC	1.94	0.83-4.54	0.127	15.14	0.316	FE	-8.54	0.013 **	4
TLR6	rs5743810	T vs. C	0.66	0.54-0.82	0.0001	44.11	0.11	FE	-2.13	0.1	6
		TT vs. CC	0.57	0.34-0.95	0.03	0	0.692	FE	-0.605	0.578	6
		TC vs. CC	0.67	0.51-0.88	0.004	37.93	0.153	FE	-2.48	0.068	6
		TT + TC vs. CC	0.63	0.49-0.82	0.0005	38.17	0.152	FE	-2	0.115	6
		TT vs. TC +CC	0.61	0.4-0.94	0.024	0	0.721	FE	-1.72	0.16	6
	rs5743810	T vs. C	0.84	0.42-1.71	0.638	0	0.675	FE	-3.63	0.171	3
	Asian	TT vs. CC	0.54	0.06-5.16	0.589	0	0.889	FE	-1.96	0.3	3
		TC vs. CC	0.9	0.31-2.61	0.85	0	0.928	FE	2.41	0.25	3
		TT + TC vs. CC	0.88	0.31-2.54	0.817	0	0.817	FE	-0.57	0.671	3
		TT vs. TC +CC	0.76	0.31-1.85	0.54	0	0.7	FE	-5.95	0.106	3
TLR8	rs3764879 (Males)	G vs. C	0.94	0.55-1.6	0.809	88.33	<0.0001	RE	0.03	0.979	4
	rs3764879 (Females)	G vs. C	1.05	0.76-1.44	0.777	56.61	0.1	RE	0.139	0.912	3
TLR8	rs3764880 (Males)	G vs. A	1.29	0.3-5.6	0.736	98.37	<0.0001	RE	0.965	0.389	6
	rs3764880 (Females)	G vs. A	1.08	0.91-1.28	0.383	10.37	0.347	FE	-0.306	0.78	5
TLR9	rs352139	G vs. A	1.03	0.77-1.4	0.827	85.12	0.011	RE	0.312	0.785	4
		GG vs. AA	1	0.59-1.69	0.99	76.19	0.029	RE	0.97	0.434	4
		GA vs. AA	1.34	1.13-1.60	0.0008	30.36	0.23	FE	0.466	0.687	4
		GG + GA vs. AA	1.31	1.11-1.54	0.0015	53.06	0.094	RE	-0.009	0.993	4
		GG vs. GA + AA	0.91	0.61-1.37	0.659	73.05	0.024	RE	0.41	0.721	4
TLR9	rs5743836	C vs. T	0.99	0.84-1.17	0.883	0	0.52	FE	2.54	0.127	4
		CC vs. TT	0.9	0.61-1.34	0.608	0	0.97	FE	0.475	0.682	4
		TC vs. TT	0.9	0.71-1.14	392	0	0.721	FE	-0.006	0.996	4
		CC + TC vs. TT	0.9	0.72-1.13	0.375	0	0.74	FE	0.631	0.593	4
		CC vs. TC + TT	0.98	0.69-1.39	0.9	0	0.958	FE	1.48	0.278	4
TLR9	rs1870884	C vs. T	1.05	0.9-1.23	0.541	0	0.819	FE	-0.187	0.869	4
		CC vs. TT	1.16	0.78-1.71	0.465	0	0.575	FE	0.665	0.575	4
		TC vs. TT	1.04	0.85-1.28	0.709	0	0.955	FE	-4.5	0.05	4
		CC + TC vs. TT	1.05	0.86-1.28	0.608	0	0.924	FE	-1.17	0.364	4
		CC vs. TC + TT	1.11	0.76-1.61	0.585	0	0.652	FE	1.08	0.394	4
	rs1870884	C vs. T	1.03	0.84-1.27	0.746	0	0.646	FE	0.333	0.796	3
	Asian	CC vs. TT	1.07	0.65-1.78	0.787	0	0.588	FE	0.49	0.71	3
		TC vs. TT	1.07	0.81-1.39	0.646	0	0.881	FE	-1.16	0.452	3
		CC + TC vs. TT	1.06	0.82-1.37	0.665	0	0.79	FE	-0.07	0.957	3
		CC vs. TC + TT	1.01	0.63-1.62	0.97	0	0.577	FE	1.25	0.429	3
* Numbers in brackets () are the values for the analysis following Duval and Tweedie trim and fill analysis
** Duval and Tweedie trim and fill method was not applied as there were limited amount of studies (<5) meaning Egger's test wont be accurate
